# Supplementary material for: Virtual or In-Person: A Mixed Methods Survey to Determine Exercise Programming Preferences during COVID-19
Source: Curr Oncol. 2022 Sep 20;29(10):6735–48. doi: 10.3390/curroncol29100529 (PMC9601145; doi:10.3390/curroncol29100529)
Supplement: Supplementary file 1 [file curroncol-29-00529-s001.zip]

Archive with 1 entries (1 files):
- curroncol-1858846-supplementary.pdf
